# Supplementary material for: Characteristics and Outcomes of Colorectal Cancer Patients Cared for by the Multidisciplinary Team in the Reggio Emilia Province, Italy
Source: Cancers (Basel). 2024 Jun 28;16(13):2390. doi: 10.3390/cancers16132390 (PMC11240821; doi:10.3390/cancers16132390)
Supplement: Supplementary file 1 [file cancers-16-02390-s001.zip]

Archive with 1 entries (1 files):
- cancers-3038162-supplementary.pdf
